# Supplementary material for: Enhancement of Forskolin Production Using Aeroponic Cultivation of Coleus forskohlii and the Impact on the Plant Phytochemistry
Source: Molecules. 2024 Sep 5;29(17):4215. doi: 10.3390/molecules29174215 (PMC11397331; doi:10.3390/molecules29174215)
Supplement: Supplementary file 1 [file molecules-29-04215-s001.zip]

Archive with 1 entries (1 files):
- molecules-3172273-supplementary.pdf
